# Supplementary material for: The Effects of Global Climate Warming on the Developmental Parameters of Helicoverpa armigera (Hübner, 1808) (Lepidoptera: Noctuidae)
Source: Insects. 2024 Nov 13;15(11):888. doi: 10.3390/insects15110888 (PMC11594439; doi:10.3390/insects15110888)
Supplement: Supplementary file 1 [file insects-15-00888-s001.zip]

Archive with 1 entries (1 files):
- insects-3304713-supplementary.pdf
